# Supplementary material for: MAGED2 Is Required under Hypoxia for cAMP Signaling by Inhibiting MDM2-Dependent Endocytosis of G-Alpha-S
Source: Cells. 2022 Aug 16;11(16):2546. doi: 10.3390/cells11162546 (PMC9406315; doi:10.3390/cells11162546)
Supplement: Supplementary file 1 [file cells-11-02546-s001.zip]

Archive with 1 entries (1 files):
- cells-1855217-supplementary.pdf
